# Supplementary material for: Comparative Cytotoxic Effects and Possible Mechanisms of Deoxynivalenol, Zearalenone and T-2 Toxin Exposure to Porcine Leydig Cells In Vitro
Source: Toxins (Basel). 2022 Feb 2;14(2):113. doi: 10.3390/toxins14020113 (PMC8875536; doi:10.3390/toxins14020113)
Supplement: Supplementary file 1 [file toxins-14-00113-s001.zip]

Archive with 1 entries (1 files):
- toxins-1553782-supplementary.pdf
